# Supplementary material for: VLA-4 Induces Chemoresistance of T Cell Acute Lymphoblastic Leukemia Cells via PYK2-Mediated Drug Efflux
Source: Cancers (Basel). 2021 Jul 14;13(14):3512. doi: 10.3390/cancers13143512 (PMC8307050; doi:10.3390/cancers13143512)
Supplement: Supplementary file 1 [file cancers-13-03512-s001.zip]

Archive with 1 entries (1 files):
- cancers-1233118-supplementary.pdf
